# Supplementary material for: Influenza pneumonia mice under different immune conditions: changes in pulmonary microbiota and metabolites
Source: Microbiol Spectr. 2026 Jan 12;14(2):e01272-25. doi: 10.1128/spectrum.01272-25 (PMC12889112; doi:10.1128/spectrum.01272-25)
Supplement: Table S1 — Beta diversity analysis between groups. [file spectrum.01272-25-s0004.xlsx]

## Sheet: Sheet1
Group-Pair	Difference	pvalue	sig.
Vehicle/IAV - Vehicle/Mock	-7.16667	0.041	*
Cyclo/Mock - Cyclo/IAV	-9.83333	0.0071	**
Vehicle/IAV - Cyclo/IAV	-5.33333	0.1196	ns
Cyclo/Mock - Vehicle/Mock	-11.6667	0.002	**
