# Supplementary material for: Influenza pneumonia mice under different immune conditions: changes in pulmonary microbiota and metabolites
Source: Microbiol Spectr. 2026 Jan 12;14(2):e01272-25. doi: 10.1128/spectrum.01272-25 (PMC12889112; doi:10.1128/spectrum.01272-25)
Supplement: Table S2 — Metastat analysis of differential microbial taxa between the Vehicle/IAV group and the Vehicle/Mock group. [file spectrum.01272-25-s0005.xlsx]

## Sheet: Sheet1
Lung flora	mean(Vehicle/Mock)	standard error(Vehicle/Mock)	mean(Vehicle/IAV)	standard error(Vehicle/IAV)	p value
Pseudoalteromonas	0.0485073	0.0149398	0.110439	0.0228483	0.013913
Streptococcus	0.00700178	0.00243581	0.0228037	0.00510646	0.00354
Burkholderia-Caballeronia-Paraburkholderia	0.00660989	0.00361591	0.00033093	0.000319424	0.049317
Marinomonas	0.00188978	0.000701197	0.00674487	0.0019292	0.011544
Lysobacter	0.0013542	0.000739858	6.53e-05	6.53e-05	0.038825
Alistipes	0.00324398	0.00178152	0	0	0.030306
Enhydrobacter	2.18e-05	1.31e-05	0.000213363	9.58e-05	0.025198
Ralstonia	9.14e-05	5.39e-05	0.00219023	0.000905629	0.012552
Lachnospiraceae_NK4A136_group	0.00249504	0.0010666	0	0	0.012012
Paenibacillus	0.000905702	0.000387316	2.61e-05	2.61e-05	0.014012
Prevotella	0.000143693	5.97e-05	0	0	0.010357
Prevotella_9	0.00182011	0.000715226	8.71e-05	5.46e-05	0.010024
Ruminococcus	0.00164159	0.000856212	6.1e-05	6.1e-05	0.029567
Fusicatenibacter	0.00126711	0.000689376	6.1e-05	6.1e-05	0.036627
Lachnoclostridium	0.000997144	0.000575975	0	0	0.043833
UCG-002	0.00082297	0.000460895	0	0	0.032655
Lachnospiraceae_UCG-010	0.000901348	0.000521376	0	0	0.049651
Agromyces	0.000343993	0.000177961	0	0	0.026067
Lachnospiraceae_UCG-001	0.000918765	0.000357613	0	0	0.00748
Anaerostipes	0.000674922	0.000333773	0	0	0.023425
CAG-56	0.00059219	0.000342197	0	0	0.045623
Butyricicoccus	0.000574773	0.00033215	0	0	0.047413
Romboutsia	0.000304804	0.000136868	0	0	0.015488
Megamonas	0.000134984	6.53e-05	8.71e-06	8.71e-06	0.02675
Monoglobus	0.000148048	7.2e-05	0	0	0.020504
Proteus	0	0	9.58e-05	4.18e-05	0.013183
Intestinimonas	6.1e-05	3.52e-05	0	0	0.040254
Oscillibacter	5.23e-05	2.13e-05	0	0	0.009313
Blastocatella	2.61e-05	1.51e-05	0	0	0.040254
