# Supplementary material for: Influenza pneumonia mice under different immune conditions: changes in pulmonary microbiota and metabolites
Source: Microbiol Spectr. 2026 Jan 12;14(2):e01272-25. doi: 10.1128/spectrum.01272-25 (PMC12889112; doi:10.1128/spectrum.01272-25)
Supplement: Table S3 — Metastat analysis of differential microbial taxa between the Cyclo/IAV group and the Cyclo/Mock group. [file spectrum.01272-25-s0006.xlsx]

## Sheet: Sheet1
Lung flora	mean(Cyclo/Mock)	standard error(Cyclo/Mock)	mean(Cyclo/IAV)	standard error(Cyclo/IAV)	p value
Bacteroides	0.00010015	3.58e-05	3.05e-05	1.8e-05	0.033401
Agathobacter	0.000239489	0.00014	0	0	0.039451
Ruminococcus	1.31e-05	1.31e-05	0.000161	6.65e-05	0.013538
Uruburuella	0.000635733	0.000215	0.001402	0.000286	0.015445
Candidatus_Udaeobacter	0.00092312	0.000373	0.00017	0.00017	0.026286
Rubrobacter	0.000766364	0.000445	1.31e-05	1.31e-05	0.043967
Delftia	0.000278678	0.000126	0	0	0.011808
Paenarthrobacter	2.61e-05	1.51e-05	0	0	0.034291
