# Supplementary material for: Influenza pneumonia mice under different immune conditions: changes in pulmonary microbiota and metabolites
Source: Microbiol Spectr. 2026 Jan 12;14(2):e01272-25. doi: 10.1128/spectrum.01272-25 (PMC12889112; doi:10.1128/spectrum.01272-25)
Supplement: Table S4 — Differential metabolites between the Cyclo/IAV group and the Cyclo/Mock group. [file spectrum.01272-25-s0007.xlsx]

## Sheet: Sheet1
Name	ESI-/ESI+	Formula	RT [min]	m/z	FC	Pvalue	Up.Down
Adenosine	ESI-	C10 H13 N5 O4	3.837	266.089	3.61016	4.48e-05	up
Thymidine	ESI-	C10 H14 N2 O5	4.841	241.083	7.05451	5.03e-05	up
2'-Deoxyadenosine 5'-monophosphate (dAMP)	ESI-	C10 H14 N5 O6 P	2.068	330.061	9.29295	5.86e-05	up
CerP 15:0;2O/10:0	ESI-	C25 H52 N O6 P	10.18	492.345	6.3361	8.29e-05	up
mesaconic acid	ESI-	C5 H6 O4	4.898	129.019	4.63691	0.000141	up
LPE 16:1	ESI-	C21 H42 N O7 P	8.77	450.262	0.267125	0.001083	down
Lysope 18:1	ESI-	C23 H46 N O7 P	8.776	478.294	0.630231	0.001604	down
Kynurenine	ESI-	C10 H12 N2 O3	4.796	207.077	3.13005	0.002082	up
PC 15:0_16:0	ESI-	C39 H78 N O8 P	10.796	764.548	1.57173	0.00241	up
Dihydroroseoside	ESI-	C19 H32 O8	10.396	387.207	2.20094	0.002488	up
FAHFA 16:1/18:3	ESI-	C34 H58 O4	9.821	529.423	0.363989	0.00253	down
Uric acid	ESI-	C5 H4 N4 O3	1.444	167.021	5.53692	0.003063	up
Deoxyguanosine	ESI-	C10 H13 N5 O4	4.654	266.089	2.5053	0.005555	up
Thymidine 5'-monophosphate	ESI-	C10 H15 N2 O8 P	4.647	321.049	8.48059	0.006242	up
Myristic acid	ESI-	C14 H28 O2	9.596	227.202	0.403208	0.007142	down
LPC O-18:2	ESI-	C26 H52 N O6 P	9.602	550.351	4.47452	0.007175	up
Pantetheine	ESI-	C11 H22 N2 O4 S	5.306	277.123	0.325075	0.010404	down
2'-Deoxyinosine	ESI-	C10 H12 N4 O4	4.619	251.078	3.97912	0.010462	up
11(Z),14(Z)-Eicosadienoic Acid	ESI-	C20 H36 O2	10.944	307.264	3.43823	0.010505	up
all-cis-4,7,10,13,16-Docosapentaenoic acid	ESI-	C22 H34 O2	10.397	329.248	2.20258	0.010597	up
LPG 18:1	ESI-	C24 H47 O9 P	10.173	509.288	0.472667	0.010895	down
Adrenic acid	ESI-	C22 H36 O2	10.701	331.264	3.77775	0.011864	up
2-(acetylamino)-3-(1H-indol-3-yl)propanoic acid	ESI-	C13 H14 N2 O3	5.592	245.093	2.45943	0.012226	up
Lysopg 18:1	ESI-	C24 H47 O9 P	10.774	509.288	0.55364	0.013805	down
Ala-trp	ESI-	C14 H17 N3 O3	5.29	274.119	0.216811	0.014679	down
14,15-Leukotriene E4	ESI-	C23 H37 N O5 S	6.72	438.226	3.64297	0.016665	up
D-Phenylalanine	ESI-	C9 H11 N O2	4.909	164.071	0.614039	0.018522	down
Docosatrienoic acid	ESI-	C22 H38 O2	11.263	333.28	3.69304	0.020012	up
FAHFA 22:6/20:3	ESI-	C42 H64 O4	9.978	631.473	2.26083	0.020176	up
1,2,3-cyclopropanetricarboxylic acid	ESI-	C6 H6 O6	4.695	173.009	0.38669	0.020545	down
LPC 20:3	ESI-	C28 H52 N O7 P	9.204	590.346	0.203593	0.020816	down
Docosahexaenoic acid	ESI-	C22 H32 O2	9.918	327.233	2.00398	0.022734	up
FAHFA 22:4/18:0	ESI-	C40 H70 O4	10.7	613.52	3.40087	0.023092	up
2-Hydroxybutyric acid	ESI-	C4 H8 O3	3.531	103.04	4.059	0.023521	up
L-Glutathione (reduced)	ESI-	C10 H17 N3 O6 S	2.018	306.076	0.059193	0.024365	down
Capryloylglycine	ESI-	C10 H19 N O3	5.701	200.129	0.324204	0.024403	down
1-(4-methylphenyl)-3-(2-pyridylthio)pyrrolidine-2,5-dione	ESI-	C16 H14 N2 O2 S	4.806	298.07	0.353195	0.02511	down
3-Hydroxybutyric acid	ESI-	C4 H8 O3	2.838	103.04	5.80134	0.025499	up
Docosapentaenoic acid	ESI-	C22 H34 O2	10.221	329.248	2.31849	0.026252	up
PC 18:0_22:6	ESI-	C48 H84 N O8 P	11.078	878.592	0.110743	0.02918	down
Kynurenic acid O-hexside	ESI-	C16 H17 N O8	4.918	350.089	0.316052	0.030192	down
11(E)-Eicosenoic Acid	ESI-	C20 H38 O2	11.555	309.28	2.41856	0.033315	up
2-Deoxyribose 5-phosphate	ESI-	C5 H11 O7 P	1.612	213.017	4.7518	0.033736	up
8-iso-13,14-dihydro-15-keto Prostaglandin F2α	ESI-	C20 H34 O5	6.461	353.233	0.38793	0.034041	down
Daidzein	ESI-	C15 H10 O4	5.816	253.05	0.167202	0.034205	down
trans-Cinnamic acid	ESI-	C9 H8 O2	4.908	147.045	0.629251	0.034762	down
LPC 14:0	ESI-	C22 H46 N O7 P	8.52	512.299	0.486206	0.036184	down
10-Undecenoic acid	ESI-	C11 H20 O2	6.339	183.139	0.403764	0.037563	down
LPE 14:0	ESI-	C19 H40 N O7 P	8.523	424.247	0.312407	0.03825	down
15(R),19(R)-Hydroxy prostaglandin F1α	ESI-	C20 H36 O6	6.267	371.244	0.285753	0.038661	down
(1E)-1,7-bis(4-hydroxyphenyl)hept-1-en-3-one	ESI-	C19 H20 O3	5.384	295.13	0.150294	0.040248	down
S-(Methyl)Glutathione	ESI-	C11 H19 N3 O6 S	2.678	320.092	0.148548	0.041275	down
2-methyl-N-[4-(4-methylpiperazino)benzyl]benzenesulfonamide	ESI-	C19 H25 N3 O2 S	5.323	358.162	0.676266	0.044287	down
N-Acetyl-α-D-glucosamine 1-phosphate	ESI-	C8 H16 N O9 P	1.604	300.049	1.83251	0.044306	up
Adenosine 5'-monophosphate	ESI-	C10 H14 N5 O7 P	1.857	346.056	0.224138	0.04605	down
D-2-Aminoadipic acid	ESI-	C6 H11 N O4	1.407	160.061	0.47216	0.04631	down
2-Hydroxymyristic acid	ESI-	C14 H28 O3	7.189	243.196	0.539586	0.047216	down
LPC 18:3	ESI-	C26 H48 N O7 P	8.62	562.315	0.373865	0.04789	down
FAHFA 20:3/22:5	ESI-	C42 H66 O4	10.404	633.486	2.0307	0.047936	up
Methionine	ESI-	C5 H11 N O2 S	2.105	148.044	0.665706	0.048084	down
Trehalose 6-phosphate	ESI-	C12 H23 O14 P	1.595	421.075	0.507288	0.048458	down
Corticosterone	ESI+	C21 H30 O4	6.297	347.222	11.6237	0.000201	up
Andrographolide	ESI+	C20 H30 O5	6.52	333.206	2.86007	0.000205	up
4-(1H-pyrazol-1-yl)-N,N-bis(2-pyridinylmethyl)benzenesulfonamide	ESI+	C21 H19 N5 O2 S	1.425	406.132	3.56482	0.000209	up
5-Hydroxyindole-3-acetic acid	ESI+	C10 H9 N O3	4.787	209.092	4.42644	0.000317	up
LPC O-18:1	ESI+	C26 H54 N O6 P	10.121	508.377	6.70043	0.000393	up
FMK	ESI+	C20 H32 N4 O4 S	4.724	407.212	0.116279	0.000646	down
2'-Deoxyadenosine-5'-monophosphate	ESI+	C10 H14 N5 O6 P	2.053	332.076	7.42358	0.000656	up
C-8 Ceramide-1-phosphate	ESI+	C26 H52 N O6 P	9.59	506.361	4.77975	0.00066	up
DL-3,4-Dihydroxyphenyl glycol	ESI+	C8 H10 O4	1.876	358.15	0.68359	0.000679	down
Quinolinic acid	ESI+	C7 H5 N O4	2.187	168.029	6.68916	0.000936	up
LPC O-20:2	ESI+	C28 H56 N O6 P	10.408	534.393	4.53829	0.001043	up
N-P-Coumaroyl Spermidine	ESI+	C16 H25 N3 O2	4.618	292.202	0.264879	0.001423	down
Bilirubin	ESI+	C33 H36 N4 O6	10.798	585.272	3.29072	0.001567	up
Nor-9-carboxy-δ9-THC	ESI+	C21 H28 O4	5.985	345.206	4.00059	0.001759	up
ENK	ESI+	C15 H27 N5 O7	4.732	390.207	0.303518	0.002801	down
13,14-Dihydro prostaglandin E1	ESI+	C20 H36 O5	7.782	339.251	0.543039	0.003254	down
Dl-Glyceraldehyde3-phosphate	ESI+	C3 H7 O6 P	1.263	208.962	0.719583	0.003582	down
Clinafloxacin	ESI+	C17 H17 Cl F N3 O3	1.396	348.09	3.96465	0.003632	up
N-Desmethylclomipramine	ESI+	C18 H21 Cl N2	1.326	301.152	0.349553	0.004485	down
Υ-Glutamylcysteine	ESI+	C8 H14 N2 O5 S	2.065	251.07	0.65384	0.004951	down
PC O-20:5	ESI+	C28 H48 N O7 P	8.347	542.325	0.175501	0.005802	down
PC 20:3_20:4	ESI+	C48 H82 N O8 P	10.252	832.6	3.52052	0.00648	up
DL-Tryptophan	ESI+	C11 H12 N2 O2	5.2	188.071	1.55128	0.006642	up
LPC O-16:0	ESI+	C24 H52 N O6 P	9.958	482.361	3.61282	0.006851	up
1-(3-methoxy-2-nitrostyryl)pyrrolidine	ESI+	C13 H16 N2 O3	5.002	249.127	0.302703	0.007904	down
2-Arachidonyl Glycerol ether	ESI+	C23 H40 O3	10.703	365.303	13.5134	0.008497	up
α-Lapachone	ESI+	C15 H14 O3	4.831	265.08	7.76797	0.008505	up
FMH	ESI+	C20 H27 N5 O4 S	4.884	456.163	0.296578	0.0095	down
PC O-18:2	ESI+	C26 H50 N O7 P	8.885	520.34	0.370354	0.009706	down
LPC O-16:1	ESI+	C24 H50 N O6 P	9.307	480.345	3.38387	0.010177	up
PC O-16:1	ESI+	C24 H48 N O7 P	8.579	494.325	0.4563	0.010966	down
Dl-Indole-3-lactic acid	ESI+	C11 H11 N O3	5.052	223.108	0.21795	0.011629	down
PC 32:0	ESI+	C40 H80 N O8 P	7.949	756.55	0.699844	0.011638	down
L-Alanyl-L-Lysine	ESI+	C9 H19 N3 O3	1.202	218.15	0.37669	0.012594	down
Gly-Phe	ESI+	C11 H14 N2 O3	5.042	223.108	0.216793	0.01278	down
Ornithine	ESI+	C5 H12 N2 O2	1.2	133.097	2.31972	0.01339	up
PC O-14:0	ESI+	C22 H46 N O7 P	8.312	468.309	0.447999	0.013411	down
2-Hydroxy-2-methylbutanedioic acid	ESI+	C5 H8 O5	1.434	314.108	0.44998	0.013851	down
Nicotinamide	ESI+	C6 H6 N2 O	1.999	123.055	0.504391	0.014347	down
7,8-Dihydrobiopterin	ESI+	C9 H13 N5 O3	2.257	240.109	1.8306	0.014363	up
L-(+)-Citrulline	ESI+	C6 H13 N3 O3	1.373	198.085	1.64423	0.015239	up
2,4-Dimethylbenzaldehyde	ESI+	C9 H10 O	6.409	135.081	0.508681	0.015691	down
Tetrahydrocorticosterone	ESI+	C21 H34 O4	6.716	368.28	2.46856	0.015748	up
4-oxododecanedioic acid	ESI+	C12 H20 O5	6.41	267.123	0.508648	0.016938	down
(2R,3S,4S,5R,6R)-2-(hydroxymethyl)-6-(2-phenylethoxy)oxane-3,4,5-triol	ESI+	C14 H20 O6	6.41	267.123	0.508648	0.016938	down
N-Acetyl-aspartic acid	ESI+	C6 H9 N O5	1.998	176.056	1.60761	0.017007	up
α-Methylhistamine	ESI+	C6 H11 N3	1.196	126.103	0.485688	0.017429	down
Valproic acid	ESI+	C8 H16 O2	5.237	145.123	1.31059	0.017704	up
CAR 22:6	ESI+	C29 H46 N O4	7.717	472.343	0.408642	0.017994	down
MJN110	ESI+	C22 H21 Cl2 N3 O4	4.737	462.103	2.46375	0.018341	up
2-{(3S)-1-[4-(Trifluoromethyl)benzyl]-3-pyrrolidinyl}-1,3-benzoxazole	ESI+	C19 H17 F3 N2 O	1.207	347.131	0.374503	0.020195	down
Phenylpropiolic acid	ESI+	C9 H6 O2	2.473	147.044	1.35525	0.020217	up
PC 16:0_17:0	ESI+	C41 H82 N O8 P	11.32	748.58	2.0271	0.020462	up
Valeryl fentanyl-d5	ESI+	C24 H27 [2]H5 N2 O	7.018	370.296	2.0482	0.020791	up
Asp-glu	ESI+	C9 H14 N2 O7	1.46	263.088	0.694947	0.022201	down
LPC 16:2-SN2	ESI+	C24 H46 N O7 P	8.056	492.309	0.365305	0.024203	down
4,4'-dimethoxy[1,1'-biphenyl]-2-carbonitrile	ESI+	C15 H13 N O2	4.772	240.102	0.438489	0.024642	down
L-Carnitine	ESI+	C7 H15 N O3	2.062	162.113	0.365361	0.027583	down
N-[2-chloro-6-(trifluoromethoxy)phenyl]-2,2-dimethylpropanamide	ESI+	C12 H13 Cl F3 N O2	1.324	296.066	0.225363	0.028427	down
Cortisol	ESI+	C21 H30 O5	6.21	363.217	4.06907	0.028986	up
5-fluoro AB-PINACA N-(4-hydroxypentyl) metabolite	ESI+	C18 H25 F N4 O3	10.363	387.183	2.13348	0.030163	up
LPC 20:3-SN1	ESI+	C28 H52 N O7 P	9.413	546.356	0.48599	0.031215	down
VQH	ESI+	C16 H26 N6 O5	4.719	383.205	2.56114	0.032173	up
6-Hydroxytestosterone	ESI+	C19 H28 O3	7.652	305.209	0.542792	0.032325	down
ADP-ribose	ESI+	C15 H23 N5 O14 P2	2.463	560.08	0.733461	0.033263	down
2-Hydroxycinnamic acid	ESI+	C9 H8 O3	2.488	165.055	1.31869	0.033274	up
Biopterin	ESI+	C9 H11 N5 O3	2.266	238.094	2.14069	0.034255	up
CAR 20:2	ESI+	C27 H50 N O4	8.366	452.374	3.65505	0.034695	up
CAR 18:2	ESI+	C25 H46 N O4	7.792	424.342	2.15707	0.035146	up
3-methyl-5-oxo-5-(4-toluidino)pentanoic acid	ESI+	C13 H17 N O3	1.882	258.11	0.21328	0.035913	down
DL-Norvaline	ESI+	C5 H11 N O2	1.387	118.086	0.445133	0.038135	down
L-Tyrosine	ESI+	C9 H11 N O3	2.494	182.081	1.31037	0.03865	up
DLK	ESI+	C16 H30 N4 O6	10.186	375.227	2.21655	0.038663	up
N-Formylkynurenine	ESI+	C11 H12 N2 O4	4.89	237.087	2.38834	0.038785	up
CAR 20:1	ESI+	C27 H52 N O4	8.783	454.39	4.04825	0.041141	up
LPC O-18:0	ESI+	C26 H56 N O6 P	10.785	510.393	3.54486	0.041546	up
PC O-15:0	ESI+	C23 H48 N O7 P	8.788	482.325	0.672504	0.042888	down
CAR 19:1	ESI+	C26 H50 N O4	8.478	440.374	3.0943	0.043729	up
gamma-Glutamyltyrosine	ESI+	C14 H18 N2 O6	4.947	311.124	1.83808	0.043965	up
MAG (18:3)	ESI+	C21 H36 O4	8.045	353.267	0.589144	0.044961	down
S-Adenosylmethionine	ESI+	C15 H22 N6 O5 S	1.378	399.145	0.511436	0.045007	down
N-Benzylformamide	ESI+	C8 H9 N O	2.485	136.076	1.31994	0.045883	up
1-Methylhistidine	ESI+	C7 H11 N3 O2	1.37	170.093	4.00002	0.046441	up
L-Glutathione oxidized	ESI+	C20 H32 N6 O12 S2	2.32	307.083	0.457463	0.046465	down
methyl 6-{[4-(trifluoromethyl)anilino]carbonyl}nicotinate	ESI+	C15 H11 F3 N2 O3	4.677	307.066	3.17103	0.047395	up
Prostaglandin B1	ESI+	C20 H32 O4	6.456	337.238	0.450438	0.047728	down
Xanthine	ESI+	C5 H4 N4 O2	2.206	153.041	1.74662	0.047758	up
Dibutyl sebacate	ESI+	C18 H34 O4	7.026	337.236	0.582388	0.047991	down
