# Supplementary material for: Influenza pneumonia mice under different immune conditions: changes in pulmonary microbiota and metabolites
Source: Microbiol Spectr. 2026 Jan 12;14(2):e01272-25. doi: 10.1128/spectrum.01272-25 (PMC12889112; doi:10.1128/spectrum.01272-25)
Supplement: TABLE S5 — Differential metabolites specifically altered between the Cyclo/IAV group and the Cyclo/Mock group. [file spectrum.01272-25-s0008.xlsx]

## Sheet: Sheet1
Up.Down	Name
Up	Adenosine;PC 15:0_16:0;Deoxyguanosine;2'-Deoxyinosine;
	14,15-Leukotriene E4;N-Acetyl-α-D-glucosamine 1-phosphate;
	Corticosterone;PC 20:3_20:4;DL-Tryptophan,Ornithine;
	L-(+)-Citrulline,Tetrahydrocorticosterone;Phenylpropiolic acid;
	Valeryl fentanyl-d5;VQH;2-Hydroxycinnamic acid;Biopterin;
	CAR 20:2;CAR 18:2;L-Tyrosine;CAR 20:1;CAR 19:1;
	gamma-Glutamyltyrosine;N-Benzylformamide
Down	LPE 16:1;Lysope 18:1;FAHFA 16:1/18:3;Myristic acid;LPG 18:1;
	Lysopg18:1;PC 32:0; 1,2,3-cyclopropanetricarboxylic acid;
	Capryloylglycine ;D-Phenylalanine; Kynurenic acid O-hexside;
	1-(4-methylphenyl)-3-(2-pyridylthio)pyrrolidine-2,5-dione;
	PC 18:0_22:6;8-iso-13,14-dihydro-15-keto Prostaglandin F2α;
	trans-Cinnamic acid;LPC 14:0;LPE 14:0; D-2-Aminoadipic acid;
	(1E)-1,7-bis(4-hydroxyphenyl)hept-1-en-3-one; LPC 18:3;
	2-methyl-N-[4-(4-methylpiperazino)benzyl]benzenesulfonamide;
	Adenosine 5'-monophosphate;2-Hydroxymyristic acid; FMK;
	ENK;MethionineTrehalose 6-phosphate; 6-Hydroxytestosterone;
	13,14-Dihydro prostaglandin E1;α-Methylhistamine;Asp-glu;
	S-Adenosylmethionine;Dibutyl sebacate
